# Supplementary material for: Dual-function DEFENSIN 8 mediates phloem cadmium unloading and accumulation in rice grains
Source: Plant Physiol. 2022 Sep 10;191(1):515–27. doi: 10.1093/plphys/kiac423 (PMC9806624; doi:10.1093/plphys/kiac423)
Supplement: kiac423_Supplementary_Data [file kiac423_supplementary_data.zip]

Archive with 3 entries (2 files):
- kiac423_Supplementary_Data/
- kiac423_Supplementary_Data/Supplemental Data.pdf
- kiac423_Supplementary_Data/Supplemental Table 2.xlsx
