# Supplementary material for: Dual-function DEFENSIN 8 mediates phloem cadmium unloading and accumulation in rice grains
Source: Plant Physiol. 2022 Sep 10;191(1):515–27. doi: 10.1093/plphys/kiac423 (PMC9806624; doi:10.1093/plphys/kiac423)
Supplement: kiac423_Supplementary_Data [file kiac423_supplementary_data.zip › kiac423_Supplementary_Data/Supplemental Table 2.xlsx]

## Sheet: Accession numbers list_x0009_
Accession numbers list
Gene names	Accession numbers
CAL1	LOC_Os02g41904
DEF1	LOC_Os01g70680
DEF3	LOC_Os02g07600
DEF4	LOC_Os02g07624
DEF6	LOC_Os02g12060
DEF8	LOC_Os03g03810
DEF9	LOC_Os04g11130
DEF10	LOC_Os04g11165
DEF12	LOC_Os04g44130
DEFL1	LOC_Os02g07550
DEFL2	LOC_Os07g01700
DEFL3	LOC_Os12g41790
DEFL4	LOC_Os01g61360
DEFL6	LOC_Os10g37290
DEFL7	LOC_Os01g40220
DEFL8	LOC_Os06g22880
DEFL9	LOC_Os06g22919
DEFL11	LOC_Os06g23060
DEFL12	LOC_Os06g48690
DEFL13	LOC_Os07g41290
DEFL14	LOC_Os09g11790
DEFL15	LOC_Os11g45360
DEFL16	LOC_Os12g06750
DEFL17	LOC_Os12g06760
DEFL18	LOC_Os12g12220
DEFL21	LOC_Os06g48660
DEFL25	LOC_Os11g42530
DEFL27	LOC_Os06g45320
DEFL28	LOC_Os11g08220
DEFL29	LOC_Os11g08240
DEFL30	LOC_Os11g08250
DEFL31	LOC_Os11g08260
DEFL32	LOC_Os11g08270
DEFL33	LOC_Os11g08280
DEFL34	LOC_Os11g42520
DEFL35	LOC_Os01g10550
DEFL38	LOC_Os02g56870
DEFL40	LOC_Os03g56682
DEFL43	LOC_Os12g12230
DEFL44	LOC_Os11g47269
DEFL45	LOC_Os11g08170
DEFL47	LOC_Os09g02160
DEFL49	LOC_Os04g31250
DEFL50	LOC_Os04g15740
DEFL53	LOC_Os08g04520
DEFL55	LOC_Os08g15545
DEFL56	LOC_Os08g15550
DEFL69	LOC_Os10g20540
DEFL70	LOC_Os10g20550
DEFL71	LOC_Os02g53590
DEFL72	LOC_Os02g20130
DEFL73	LOC_Os02g49540
DEFL74	LOC_Os02g53570
DEFL75	LOC_Os02g53600
DEFL78	LOC_Os02g07440
DEFL79	LOC_Os11g34990
DEFL80	LOC_Os11g39910
DEFL81	LOC_Os10g20560
